# Supplementary material for: Using Hepatic Gene Expression Assays in English Sole (Parophrys vetulus) to Investigate the Effects of Metro Vancouver Wastewater Effluents
Source: Toxics. 2023 Jul 29;11(8):657. doi: 10.3390/toxics11080657 (PMC10459354; doi:10.3390/toxics11080657)
Supplement: Supplementary file 1 [file toxics-11-00657-s001.zip]

Archive with 1 entries (1 files):
- toxics-2472222-supplementary.pdf
